# Supplementary material for: Marbling Matters: Lean and Fatty Red Meat Show Opposing Associations with Brain Structural Indices
Source: Nutrients. 2026 May 21;18(10):1635. doi: 10.3390/nu18101635 (PMC13209396; doi:10.3390/nu18101635)
Supplement: Supplementary file 1 [file nutrients-18-01635-s001.zip]

Archive with 1 entries (1 files):
- nutrients-4278474-supplementary.pdf
